# Supplementary material for: Discovery of BAY-405: An Azaindole-Based MAP4K1 Inhibitor for the Enhancement of T-Cell Immunity against Cancer
Source: J Med Chem. 2024 Sep 27;67(19):17429–53. doi: 10.1021/acs.jmedchem.4c01325 (PMC11472321; doi:10.1021/acs.jmedchem.4c01325)
Supplement: Supplementary file 2 — jm4c01325_si_002.csv [file jm4c01325_si_002.csv]

Compound Number	SMILES	MAP4K1 IC50 (nM)	pSLP76 IC50 (µM)	ratio ROCK2	ratio IRAK4	ratio MST1	Rat Hepatocyte Fmax (%)	Rat in vivo CLb (L/h/kg)	Rat Bioavailability F(%)	Chemical Stability pH 1 (% recovery)	Chemical Stability pH 7 (% recovery)	Chemical Stability pH 10 (% recovery)	Rat Plasma Stability (% recovery)	Human Plasma Stability (% recovery)	Mouse MAP4K1 IC50 (nM)	Rat MAP4K1 IC50 (nM)	Cyno MAP4K1 IC50 (nM)	Selectivity score (80% inhibition, 1 µM)	logD at pH 7.5	Solubility (mg/L) PBS pH 6.5	Mouse microsomal stability Fmax (%)	Rat microsomal stability Fmax (%)	Dog microsomal stability Fmax (%)	Human microsomal stability Fmax (%)	Cyno microsomal stability Fmax (%)	Mouse Hepatocyte Fmax (%)	Dog Hepatocyte Fmax (%)	Human Hepatocyte Fmax (%)	Cyno Hepatocyte Fmax (%)	Caco-2 permeability Papp A-B (nm/s)	Caco-2 permeability efflux ratio	CYP 3A4 inhibition IC50 (µM)	CYP 2D6 inhibition IC50 (µM)	CYP 2C9 inhibition IC50 (µM)	CYP 2C8 inhibition IC50 (µM)	CYP 1A2 inhibition IC50 (µM)	PXR MEC (µM)	CYP 3A4 Induction NOEL (µM)	Human plasma protein binding fu (%)	Mouse plasma protein binding fu (%)	Rat plasma protein binding fu (%)	Dog plasma protein binding fu (%)	hERG IC50 (µM)	Micronucleus test	AMES test	Mouse in vivo CLb (L/h/kg)	Dog in vivo CLb (L/h/kg)	Mouse in vivo Vss (L/Kg)	Rat in vivo Vss (L/Kg)
1	FC1=CC(NC2=NC(N)=NC=C2)=CC(F)=C1OC3=CC=NC4=C3C(C(F)(F)F)=CN4	75		0.03	184	3												0.13
2	FC1=CC(NC(NCCCN2CCOCC2)=O)=CC(F)=C1OC3=CC=NC4=C3C(C(F)(F)F)=CN4	7			24	6		1.6	8
3	FC1=C(C=CC(NC(NCCCN2CCOCC2)=O)=C1)OC3=CC=NC4=C3C(C(F)(F)F)=CN4	15		0.3	13	3
4	FC(F)(F)C1=CNC2=C1C(OC3=CC=C(NC(NCCCN4CCOCC4)=O)C=C3)=CC=N2	29		0.4	8	3
5	FC1=C(C=C(F)C(NC(NCCCN2CCOCC2)=O)=C1)OC3=CC=NC4=C3C(C(F)(F)F)=CN4	29		0.5	15	3
6	FC(F)(F)C1=CNC2=C1C(OC3=C(F)C=C(NC(NCC(N4CCOCC4)=O)=O)C=C3F)=CC=N2	12		0.4				0.35	28
7	FC(F)(F)C1=CNC2=C1C(OC3=C(F)C=C(NC(NCC4=CC=NC=C4)=O)C=C3F)=CC=N2	9		0.2				0.88	2
8	ClC1=CNC2=C1C(OC3=C(F)C=C(NC4=NN=C(C)N4)C=C3F)=CC=N2	161		0.02				0.18	29
9	FC1=C(C(F)=CC(NC(NCCOC)=O)=C1)OC2=CC=NC3=C2C(C(F)(F)F)=CN3	11		0.25				0.38	25
10	FC1=C(C(F)=CC(NC(NCC2(C)COC2)=O)=C1)OC3=CC=NC4=C3C(C(F)(F)F)=CN4	14		0.23
11	FC1=C(C(F)=CC(NC2=NCC(C)(CO)CO2)=C1)OC3=CC=NC4=C3C(C(F)(F)F)=CN4	3		1.5			43	3.7	26
12	FC1=C(C(F)=CC(NC2=NC[C@](F)(CO)CO2)=C1)OC3=CC=NC4=C3C(C(F)(F)F)=CN4	6		1.5				1.3	69	0	77	0	47	36
13	ClC1=CNC2=C1C(OC3=C(F)C=C(NC4=NCC(C)(CO)CO4)C=C3F)=CC=N2	6	1.18	0.7			36			0	82	73	80	76
14	ClC1=CNC2=C1C(OC3=C(F)C=C(NC4=NCC(C)(COC)CO4)C=C3F)=CC=N2	8	1.98	1.4			19
15	ClC1=CNC2=C1C(OC3=C(F)C=C(NC4=NCCCO4)C=C3F)=CC=N2	5	1.45	0.8			7
16	ClC1=CNC2=C1C(OC3=C(F)C=C(NC4=NCC(C)(C)CO4)C=C3F)=CC=N2	5	1.28	2.3			18			100	100	88	92	83
17	ClC1=CNC2=C1C(OC3=C(F)C=C(NC4=NCCO4)C=C3F)=CC=N2	75	>20	0.4			12
18	ClC1=CNC2=C1C(OC3=C(F)C=C(NC4=NCCCS4)C=C3F)=CC=N2	60	7.77	0.4			7
19	ClC1=CNC2=C1C(OC3=C(F)C=C(NC4=NCC(F)(CO)CO4)C=C3F)=CC=N2	23	7.09	0.5			100
20	ClC1=CNC2=C1C(OC3=C(F)C=C(NC4=NCC(F)(F)CO4)C=C3F)=CC=N2	167	>20	0.3			66
21	FC1=C(C(F)=CC(NC2=NCC(C)(CO)CO2)=C1)OC3=CC=NC4=C3C=CN4	57	10	0.6
22	FC1=C(C(F)=CC(NC2=NCC(C)(CO)CO2)=C1)OC3=CC=NC4=C3C(C#N)=CN4	6	3.02	0.6			43
23	FC1=C(C(F)=CC(NC2=NCC(C)(CO)CO2)=C1)OC3=CC=NC4=C3C(C5=CC(C#N)=C(OC(C)C)C=C5)=CN4	4	0.84	230			41
24	FC1=C(C(F)=CC(NC2=NCC(C)(CO)CO2)=C1)OC3=CC=NC4=C3C(C5=CC=NN5C(C)C)=CN4	13	3.89	140			23
25	FC1=C(C(F)=CC(NC2=NCC(C)(CO)CO2)=C1)OC3=CC=NC4=C3C(C(C)C)=CN4	1	0.46	14			31						100	100
26	FC1=C(C(F)=CC(NC2=NCC(C)(CO)CO2)=C1)OC3=CC=NC4=C3C(C5CC5)=CN4	5	0.71	1.3			31
27	FC1=C(C(F)=CC(NC2=NCC(C)(CO)CO2)=C1)OC3=CC=NC4=C3C(C5(C)CC5)=CN4	3	0.41	11			34
28	FC1=C(C(F)=CC(NC2=NCC(C)(CO)CO2)=C1)OC3=CC=NC4=C3C(C5(C#N)CC5)=CN4	3	0.49	13			70
29	FC1=C(C(F)=CC(NC2=NCC(C)(CO)CO2)=C1)OC3=CC=NC4=C3C(C5(C(F)F)CC5)=CN4	2	0.21	9			41
30	FC1=C(C(F)=CC(NC2=NCC(C)(CO)CO2)=C1)OC3=CC=NC4=C3C(C5(C(F)(F)F)CC5)=CN4	6	1.02	55			56
31	FC1=C(C(F)=CC(NC2=NCC(C)(CO)CO2)=C1)OC3=CC=NC4=C3C(C5(C(F)(F)F)CCC5)=CN4	7	1.35	200			44
32	FC1=C(C(F)=CC(NC2=NCC3(CC3)CO2)=C1)OC4=CC=NC5=C4C(C6(C(F)(F)F)CC6)=CN5	5	2	140			47
33	FC1=C(C(F)=CC(NC2=NCCC3(CC3)O2)=C1)OC4=CC=NC5=C4C(C6(C(F)(F)F)CC6)=CN5	17	3.44	53			50
34	FC1=C(C(F)=CC(NC2=NCC(C)(C)CO2)=C1)OC3=CC=NC4=C3C(C5(C(F)(F)F)CC5)=CN4	8	2.65	110			46	3.5	< 1
35	FC1=C(C(F)=CC(NC2=NCC3(CCC3)CO2)=C1)OC4=CC=NC5=C4C(C6(C(F)(F)F)CC6)=CN5	7	2.3	190			51	5.3	< 8
36	FC1=C(C(F)=CC(NC2=N[C@H](COC3)[C@H]3CO2)=C1)OC4=CC=NC5=C4C(C6(C(F)(F)F)CC6)=CN5	10		38
37	FC1=C(C(F)=CC(NC2=NC[C@]3(CCOC3)CO2)=C1)OC4=CC=NC5=C4C(C6(C(F)(F)F)CC6)=CN5	6	0.89	93			45	3.6	6
38 (BAY-405)	FC(F)(F)C1(CC1)C2=CNC3=C2C(OC4=C(F)C=C(NC5=NCC6(CCOCC6)CO5)C=C4F)=CC=N3	6	0.63	130			66	1.5	16 / 38	100	100	80	100	100	13	17	19	0.08	2.8	0.3	70	77	72	46	42	61	41	35	36	7.4	5.1	> 20	> 20	13	13	>20	12	0.75	3.49	1.39	2.52	0.75	4.9	Negative	Negative	2.0	1.3	6.9	7.0
[truncated: 5 more columns]
